# Supplementary material for: Dietary L-arabinose-induced gut dysbiosis exacerbates Salmonella infection outcome
Source: mSystems. 2024 Jul 9;9(8):e00522-24. doi: 10.1128/msystems.00522-24 (PMC11334454; doi:10.1128/msystems.00522-24)
Supplement: Table S1 — Relative OTUs abundance of taxonomic distributions between three groups. [file msystems.00522-24-s0004.xlsx]

## Sheet: Class_gut
Class	Infected/water_Mean	Infected/water_Standard	Infected/L-ara_Mean	Infected/L-ara_Standard	Uninfected_Mean	Uninfected_Standard
Gammaproteobacteria	90.2638	18.9351	97.4711	3.79612	67.2463	13.3859
Clostridia	1.9425	3.7527	0.933333	1.14198	29.7363	13.2288
Bacteroidia	7.47625	15.0546	1.32	2.4046	0	0
Bacilli	0.25625	0.259612	0.271111	0.393937	3.0125	0.881861
Alphaproteobacteria	0.04625	0.0853459	0.00111111	0.00333333	0.0025	0.0046291
Actinobacteria	0.00625	0.00916125	0	0	0	0
Unclassified_Unclassified	0.00375	0.00744024	0	0	0	0
Cyanobacteriia	0.00125	0.00353553	0	0	0	0
Fusobacteriia	0.00125	0.00353553	0	0	0	0
Methylomirabilia	0	0	0	0	0	0

## Sheet: Family_gut
Family	Infected/water_Mean	Infected/water_Standard	Infected/L-ara_Mean	Infected/L-ara_Standard	Uninfected_Mean	Uninfected_Standard
Enterobacteriaceae	90.2263	18.9144	97.47	3.79532	67.2425	13.3839
Lachnospiraceae	0.30875	0.584207	0.00555556	0.00881917	16.59	10.0649
Tannerellaceae	7.46625	15.0601	1.32	2.4046	0	0
Peptostreptococcaceae	1.63375	3.17595	0.926667	1.13536	6.21375	7.36659
Clostridiaceae	0	0	0.00111111	0.00333333	3.6525	2.77919
[Eubacterium]_coprostanoligenes_group	0	0	0	0	2.56125	1.55228
Erysipelotrichaceae	0.0475	0.114486	0.00222222	0.00666667	1.54	0.839694
Enterococcaceae	0.2075	0.208515	0.267778	0.395088	0.59625	0.371096
Erysipelatoclostridiaceae	0	0	0	0	0.875	0.439318
Ethanoligenenaceae	0	0	0	0	0.695	0.373975
Sphingomonadaceae	0.02875	0.0695778	0	0	0	0
Moraxellaceae	0.02625	0.0742462	0	0	0.00125	0.00353553
[Clostridium]_methylpentosum_group	0	0	0	0	0.01625	0.0150594
Rhizobiaceae	0.01125	0.0124642	0.00111111	0.00333333	0	0
Sphingobacteriaceae	0.00875	0.0247487	0	0	0	0
Micrococcaceae	0.005	0.00755929	0	0	0	0
Unclassified_Unclassified	0.00375	0.00744024	0	0	0.00375	0.00517549
Beijerinckiaceae	0.00125	0.00353553	0	0	0	0
Pseudomonadaceae	0.0025	0.00707107	0	0	0	0
Flavobacteriaceae	0.00125	0.00353553	0	0	0	0
Streptococcaceae	0.00125	0.00353553	0	0	0	0
Xanthomonadaceae	0.00125	0.00353553	0	0	0	0
Burkholderiaceae	0.00125	0.00353553	0	0	0	0
Mitochondria	0.00125	0.00353553	0	0	0	0
Chloroplast	0.00125	0.00353553	0	0	0	0
Pasteurellaceae	0	0	0	0	0	0
o__Bacillales_Unclassified	0	0	0	0	0.00125	0.00353553
Comamonadaceae	0	0	0	0	0	0
Neisseriaceae	0	0	0	0	0	0
Brevibacteriaceae	0	0	0	0	0	0
Caulobacteraceae	0.00125	0.00353553	0	0	0	0
Yersiniaceae	0	0	0	0	0	0
Fusobacteriaceae	0.00125	0.00353553	0	0	0	0
Spirosomaceae	0	0	0	0	0	0
Xanthobacteraceae	0	0	0	0	0	0
Methylomirabilaceae	0	0	0	0	0	0
Corynebacteriaceae	0	0	0	0	0	0

## Sheet: Genus_gut
Genus	Infected/water_Mean	Infected/water_Standard	Infected/L-ara_Mean	Infected/L-ara_Standard	Uninfected_Mean	Uninfected_Standard
Enterobacter	55.455	32.244	87.5867	10.2454	51.57	10.2304
Salmonella	26.6062	23.6836	7.51333	6.17407	2.3625	0.376364
f__Enterobacteriaceae_Unclassified	8.16125	7.35121	2.36556	1.89239	11.735	2.78665
Parabacteroides	7.46625	15.0601	1.32	2.4046	0	0
Clostridioides	1.63375	3.17595	0.926667	1.13536	6.21375	7.36659
ASF356	0	0	0.00111111	0.00333333	8.73	11.3403
Blautia	0	0	0	0	4.8125	2.42075
Clostridium_sensu_stricto_1	0	0	0.00111111	0.00333333	3.6525	2.77919
[Eubacterium]_coprostanoligenes_group	0	0	0	0	2.56125	1.55228
Lachnoclostridium	0	0	0	0	1.815	0.66952
Citrobacter	0	0	0	0	1.5775	0.518315
[Clostridium]_innocuum_group	0	0	0	0	1.41	0.816403
Enterococcus	0.2075	0.208515	0.267778	0.395088	0.59625	0.371096
f__Ethanoligenenaceae_Unclassified	0	0	0	0	0.695	0.373975
f__Lachnospiraceae_Unclassified	0	0	0	0	0.61375	1.72787
Coprobacillus	0	0	0	0	0.5125	0.327403
Anaerostipes	0.30875	0.584207	0.00444444	0.00881917	0.1925	0.126576
Robinsoniella	0	0	0	0	0.425	0.479583
Erysipelatoclostridium	0	0	0	0	0.36	0.260604
Turicibacter	0.0475	0.114486	0.00222222	0.00666667	0.13	0.222711
Acinetobacter	0.025	0.0707107	0	0	0.00125	0.00353553
Sphingobium	0.0175	0.0494975	0	0	0	0
[Clostridium]_methylpentosum_group	0	0	0	0	0.01625	0.0150594
f__Rhizobiaceae_Unclassified	0.01125	0.0124642	0.00111111	0.00333333	0	0
Unclassified_Unclassified	0.00375	0.00744024	0	0	0.005	0.00534522
Sphingomonas	0.00625	0.0118773	0	0	0	0
Sphingobacterium	0.00875	0.0247487	0	0	0	0
f__Micrococcaceae_Unclassified	0.005	0.00755929	0	0	0	0
Methylobacterium-Methylorubrum	0.00125	0.00353553	0	0	0	0
Pseudomonas	0.0025	0.00707107	0	0	0	0
Novosphingobium	0.00375	0.0106066	0	0	0	0
Flavobacterium	0.00125	0.00353553	0	0	0	0
Streptococcus	0.00125	0.00353553	0	0	0	0
Stenotrophomonas	0.00125	0.00353553	0	0	0	0
Burkholderia-Caballeronia-Paraburkholderia	0.00125	0.00353553	0	0	0	0
Mitochondria	0.00125	0.00353553	0	0	0	0
Enhydrobacter	0	0	0	0	0	0
Chloroplast	0.00125	0.00353553	0	0	0	0
Haemophilus	0	0	0	0	0	0
Pelomonas	0	0	0	0	0	0
Brevibacterium	0	0	0	0	0	0
Brevundimonas	0.00125	0.00353553	0	0	0	0
Serratia	0	0	0	0	0	0
Fusobacterium	0.00125	0.00353553	0	0	0	0
f__Neisseriaceae_Unclassified	0	0	0	0	0	0
Fibrisoma	0	0	0	0	0	0
Neisseria	0	0	0	0	0	0
f__Xanthobacteraceae_Unclassified	0	0	0	0	0	0
Corynebacterium	0	0	0	0	0	0
Sh765B-TzT-35	0	0	0	0	0	0

## Sheet: Oder_gut
Order	Infected/water_Mean	Infected/water_Standard	Infected/L-ara_Mean	Infected/L-ara_Standard	Uninfected_Mean	Uninfected_Standard
Enterobacterales	90.2275	18.9151	97.47	3.79532	67.2425	13.3839
Lachnospirales	0.30875	0.584207	0.00555556	0.00881917	16.59	10.0649
Bacteroidales	7.46625	15.0601	1.32	2.4046	0	0
Peptostreptococcales-Tissierellales	1.63375	3.17595	0.926667	1.13536	6.21375	7.36659
Clostridiales	0	0	0.00111111	0.00333333	3.6525	2.77919
Oscillospirales	0	0	0	0	3.275	1.80943
Erysipelotrichales	0.0475	0.114486	0.00222222	0.00666667	2.415	0.969772
Lactobacillales	0.21	0.21017	0.267778	0.395088	0.5975	0.369585
Pseudomonadales	0.02875	0.0735697	0	0	0.0025	0.0046291
Sphingomonadales	0.02875	0.0695778	0	0	0	0
Rhizobiales	0.01375	0.0168502	0.00111111	0.00333333	0	0
Micrococcales	0.00625	0.00916125	0	0	0	0
Sphingobacteriales	0.00875	0.0247487	0	0	0	0
Burkholderiales	0.0025	0.0046291	0	0	0	0
Unclassified_Unclassified	0.00375	0.00744024	0	0	0	0
c__Clostridia_Unclassified	0	0	0	0	0.00375	0.00517549
Flavobacteriales	0.00125	0.00353553	0	0	0	0
Xanthomonadales	0.00125	0.00353553	0	0	0	0
Rickettsiales	0.00125	0.00353553	0	0	0	0
Chloroplast	0.00125	0.00353553	0	0	0	0
Bacillales	0	0	0	0	0.00125	0.00353553
Pasteurellales	0	0	0	0	0	0
Caulobacterales	0.00125	0.00353553	0	0	0	0
Fusobacteriales	0.00125	0.00353553	0	0	0	0
Cytophagales	0	0	0	0	0	0
Methylomirabilales	0	0	0	0	0	0
Corynebacteriales	0	0	0	0	0	0

## Sheet: Phylum_gut
Phylum	Infected/water_Mean	Infected/water_Standard	Infected/L-ara_Mean	Infected/L-ara_Standard	Uninfected_Mean	Uninfected_Standard
Proteobacteria	90.31	18.9519	97.4733	3.79765	67.2513	13.3878
Firmicutes	2.19625	3.91418	1.20667	1.46263	32.7488	13.3878
Bacteroidota	7.47625	15.0546	1.32	2.4046	0	0
Actinobacteriota	0.00625	0.00916125	0	0	0	0
k__Bacteria_Unclassified	0.00375	0.00744024	0	0	0	0
Cyanobacteria	0.00125	0.00353553	0	0	0	0
Fusobacteriota	0.00125	0.00353553	0	0	0	0
Unclassified_Unclassified	0	0	0	0	0	0
Methylomirabilota	0	0	0	0	0	0

## Sheet: Species_gut
Species	Infected/water_Mean	Infected/water_Standard	Infected/L-ara_Mean	Infected/L-ara_Standard	Uninfected_Mean	Uninfected_Standard
Enterobacter_roggenkampii	51.46	31.7611	83.5822	10.3599	17.7488	3.57435
g__Enterobacter_Unclassified	3.99625	0.98013	4.00667	0.251694	33.8188	6.66758
g__Salmonella_Unclassified	26.6062	23.6836	7.51333	6.17407	2.3625	0.376364
Unclassified_Unclassified	8.185	7.35147	2.36889	1.89061	12.3562	3.27652
Parabacteroides_goldsteinii	7.46625	15.0601	1.32	2.4046	0	0
Clostridioides_difficile	1.6325	3.17281	0.926667	1.13536	6.21375	7.36659
g__ASF356_Unclassified	0	0	0.00111111	0.00333333	8.73	11.3403
g__Blautia_Unclassified	0	0	0	0	4.7425	2.42144
g__Clostridium_sensu_stricto_1_Unclassified	0	0	0.00111111	0.00333333	3.6525	2.77919
g__[Eubacterium]_coprostanoligenes_group_Unclassified	0	0	0	0	2.56125	1.55228
g__Lachnoclostridium_Unclassified	0	0	0	0	1.815	0.66952
g__Citrobacter_Unclassified	0	0	0	0	1.5775	0.518315
g__[Clostridium]_innocuum_group_Unclassified	0	0	0	0	1.41	0.816403
g__Enterococcus_Unclassified	0.2075	0.208515	0.267778	0.395088	0.59625	0.371096
g__uncultured_Unclassified	0	0	0	0	0.695	0.373975
g__Coprobacillus_Unclassified	0	0	0	0	0.5125	0.327403
Robinsoniella_peoriensis	0	0	0	0	0.425	0.479583
g__Erysipelatoclostridium_Unclassified	0	0	0	0	0.36	0.260604
Anaerostipes_caccae	0.18625	0.35347	0.00333333	0.00707107	0.12375	0.0911729
g__Anaerostipes_Unclassified	0.1225	0.230822	0.00111111	0.00333333	0.07	0.0377964
g__Turicibacter_Unclassified	0.0475	0.114486	0.00222222	0.00666667	0.13	0.222711
Blautia_hansenii	0	0	0	0	0.06875	0.0229518
Acinetobacter_johnsonii	0.02	0.0565685	0	0	0	0
Sphingobium_yanoikuyae	0.0175	0.0494975	0	0	0	0
[Clostridium]_methylpentosum	0	0	0	0	0.01625	0.0150594
Sphingomonas_melonis	0.00625	0.0118773	0	0	0	0
g__Sphingobacterium_Unclassified	0.00875	0.0247487	0	0	0	0
g__Methylobacterium-Methylorubrum_Unclassified	0.00125	0.00353553	0	0	0	0
Acinetobacter_ursingii	0.005	0.0141421	0	0	0	0
g__Novosphingobium_Unclassified	0.00375	0.0106066	0	0	0	0
g__Pseudomonas_Unclassified	0.00125	0.00353553	0	0	0	0
Peptoclostridium_phage	0.00125	0.00353553	0	0	0.00125	0.00353553
g__Streptococcus_Unclassified	0.00125	0.00353553	0	0	0	0
g__Flavobacterium_Unclassified	0.00125	0.00353553	0	0	0	0
g__Stenotrophomonas_Unclassified	0.00125	0.00353553	0	0	0	0
g__Burkholderia-Caballeronia-Paraburkholderia_Unclassified	0.00125	0.00353553	0	0	0	0
g__Enhydrobacter_Unclassified	0	0	0	0	0	0
g__Chloroplast_Unclassified	0.00125	0.00353553	0	0	0	0
Acinetobacter_lwoffii	0	0	0	0	0.00125	0.00353553
g__Haemophilus_Unclassified	0	0	0	0	0	0
g__Brevibacterium_Unclassified	0	0	0	0	0	0
g__Pelomonas_Unclassified	0	0	0	0	0	0
g__Brevundimonas_Unclassified	0.00125	0.00353553	0	0	0	0
g__Serratia_Unclassified	0	0	0	0	0	0
Arachis_hypogaea	0.00125	0.00353553	0	0	0	0
g__Fusobacterium_Unclassified	0.00125	0.00353553	0	0	0	0
g__Mitochondria_Unclassified	0.00125	0.00353553	0	0	0	0
Neisseria_mucosa	0	0	0	0	0	0
g__Fibrisoma_Unclassified	0	0	0	0	0	0
Pseudomonas_stutzeri	0	0	0	0	0	0
Flavobacterium_ginsengisoli	0	0	0	0	0	0
g__Sh765B-TzT-35_Unclassified	0	0	0	0	0	0
Corynebacterium_jeikeium	0	0	0	0	0	0
