# Supplementary material for: Dietary L-arabinose-induced gut dysbiosis exacerbates Salmonella infection outcome
Source: mSystems. 2024 Jul 9;9(8):e00522-24. doi: 10.1128/msystems.00522-24 (PMC11334454; doi:10.1128/msystems.00522-24)
Supplement: Table S2 — Significant different taxonomic composition at genus level analyzed by Metastats. [file msystems.00522-24-s0005.xlsx]

## Sheet: Sheet1
Taxon	Infected/L-ara_Mean	Infected/water_Mean	P_Value
Enterobacter	0.876	0.555	0.017
Salmonella	0.075	0.266	0.041
f__Enterobacteriaceae_Unclassified	0.024	0.082	0.039
Parabacteroides	0.013	0.075	0.404
Clostridioides	0.009	0.016	0.644
ASF356	0	0	1
Clostridium_sensu_stricto_1	0	0	1
Enterococcus	0.003	0.002	1
Anaerostipes	0	0.003	0.221
Turicibacter	0	0	1
Acinetobacter	0	0	1
Sphingobium	0	0	1
f__Rhizobiaceae_Unclassified	0	0	1
Unclassified_Unclassified	0	0	1
Sphingomonas	0	0	1
Sphingobacterium	0	0	1
f__Micrococcaceae_Unclassified	0	0	1
Methylobacterium-Methylorubrum	0	0	1
Pseudomonas	0	0	1
Novosphingobium	0	0	1
Flavobacterium	0	0	1
Streptococcus	0	0	1
Stenotrophomonas	0	0	1
Burkholderia-Caballeronia-Paraburkholderia	0	0	1
Mitochondria	0	0	1
Chloroplast	0	0	1
Brevundimonas	0	0	1
Fusobacterium	0	0	1
