# Supplementary material for: Dietary L-arabinose-induced gut dysbiosis exacerbates Salmonella infection outcome
Source: mSystems. 2024 Jul 9;9(8):e00522-24. doi: 10.1128/msystems.00522-24 (PMC11334454; doi:10.1128/msystems.00522-24)
Supplement: Table S3 — PCR primers used in this study. [file msystems.00522-24-s0006.xlsx]

## Sheet: Sheet1
S3 Table Primers used in this study
Primer Name	Primer Sequence	Sources or references
Mouse 18S-qPCR-F	agtccctgccctttgtacaca	[1]
Mouse 18S-qPCR-R	cgatcccagggcctcacta	[1]
Mouse Cxcl1-qPCR-F	tgcacccaaaccgaagtc	[1]
Mouse Cxcl1-qPCR-R	gtcagaagccagcgttcacc	[1]
Mouse Col1a1-qPCR-F	taggccattgtgtatgcagc	[1]
Mouse Col1a1-qPCR-R	acatgttcagctttgtggacc	[1]
Mouse Il1b-qPCR-F	ggtcaaaggtttggaagcag	[1]
Mouse Il1b-qPCR-R	tgtgaaatgccaccttttga	[1]
Reg3g-qPCR-F	aagcttccttcctgtcctcc	[2]
Reg3g-qPCR-R	tccacctctgttgggttcat	[2]
Reg3b-qPCR-F	ggcttcattcttgtcctcca	[2]
Reg3b-qPCR-R	tccacctccattgggttct	[2]
Il6-qPCR-F	caagaaagacaaagccagagtc	[3]
Il6-qPCR-R	gaaattggggtaggaaggac	[3]
Tnfα-qPCR-F	tcccaggttctcttcaaggga	[3]
Tnfα-qPCR-R	ggtgaggagcacgtagtcgg	[3]
[1] Duan Y, Llorente C, Lang S, Brandl K, Chu H, Jiang L, White RC, Clarke TH, Nguyen K, Torralba M, Shao Y, Liu J, Hernandez-Morales A, Lessor L, Rahman IR, Miyamoto Y, Ly M, Gao B, Sun W, Kiesel R, Hutmacher F, Lee S, Ventura-Cots M, Bosques-Padilla F, Verna EC, Abraldes JG, Brown RS, Jr., Vargas V, Altamirano J, Caballeria J, Shawcross DL, Ho SB, Louvet A, Lucey MR, Mathurin P, Garcia-Tsao G, …
[2] Curtis MM, Hu Z, Klimko C, Narayanan S, Deberardinis R, Sperandio V. The gut commensal Bacteroides thetaiotaomicron exacerbates enteric infection through modification of the metabolic landscape. Cell Host Microbe, 2014, 16(6): 759-769.
[3] Khan S, Waliullah S, Godfrey V, Khan MAW, Ramachandran RA, Cantarel BL, Behrendt C, Peng L, Hooper LV, Zaki H. Dietary simple sugars alter microbial ecology in the gut and promote colitis in mice. Sci Transl Med, 2020,12(567).
